# Supplementary material for: Modeling the long-range effect of an inversion downstream of EFNB1 concludes a 43-year molecular diagnostic odyssey for craniofrontonasal syndrome
Source: Eur J Hum Genet. 2025 Jun 9;33(12):1684–9. doi: 10.1038/s41431-025-01887-w (PMC12669737; doi:10.1038/s41431-025-01887-w)
Supplement: Supplementary file 2 — Supplementary Table 1 [file 41431_2025_1887_MOESM2_ESM.xlsx]

## Sheet: Sheet1
Supplementary Table 1. X-inactivation analysis of 20 iPSC clones per induction revealed two cell populations with distinct inactive X chromosomes
Clone*	XCI
II-1-A	0.957613
II-1-B	0.971492
II-1-C	0.949552
II-1-D	0.961798
II-1-E	0.959159
II-1-F	0.949419
II-1-G	0.954891
II-1-H	0.951594
II-1-I	0.969515
II-1-J	0.00648925
II-1-K	0.986676
II-1-L	0.98063
II-1-N	0.935662
II-1-P	0.965271
II-1-Q	0.979737
II-1-R	0.978381
II-1-S	0.976515
II-1-T	0.974133
II-1-U	0.982961
II-1-V	0.955546
II-4_A	0.00891234
II-4_B	0.00717649
II-4_D	0.0392582
II-4_E	0
II-4_F	0
II-4_H	0.00996898
II-4_I	0.00366202
II-4_J	0.0239867
II-4_K	0.0174667
II-4_L	0.010186
II-4_M	0
II-4_N	0.96772
II-4_O	0.955565
II-4_P	0.0247493
II-4_Q	0.0162417
II-4_R	0.006953
II-4_S	0.00747281
II-4_T	0.565532
II-4_U	0
II-4_V	0.0125938
* The AR fragment sizes are 273 and 279 for individual II-1; and 279 and 285 for individual II-4. XCI patterns were determined by comparing the peak areas of each allele, arranged by fragment size, after and before digestion.
The bolded clones were subsequently expaned and used for RT-qPCR and Western blot studies shown in Figure 3
